# Supplementary material for: MYH9 Facilitates Cell Invasion and Radioresistance in Head and Neck Cancer via Modulation of Cellular ROS Levels by Activating the MAPK-Nrf2-GCLC Pathway
Source: Cells. 2022 Sep 13;11(18):2855. doi: 10.3390/cells11182855 (PMC9497050; doi:10.3390/cells11182855)
Supplement: Supplementary file 1 [file cells-11-02855-s001.zip]

Archive with 1 entries (1 files):
- cells-1845724-supplementary.pdf
